# Supplementary material for: Glycolysis-Driven Prognostic Model for Acute Myeloid Leukemia: Insights into the Immune Landscape and Drug Sensitivity
Source: Biomedicines. 2025 Mar 31;13(4):834. doi: 10.3390/biomedicines13040834 (PMC12024913; doi:10.3390/biomedicines13040834)
Supplement: Supplementary file 1 [file biomedicines-13-00834-s001.zip › Supplementary Table S1.xlsx]

## Sheet: TableS1
Table S1. Potential therapeutic drugs targeting glycolysis-related genes in Acute Myeloid Leukemia
Gene	Drug（Drugbank database）	Clinical Application	Clinical trial	References
G6PD	Glycolic acid	Acne,Skin pigmentation	NCT06233019, NCT01550406, NCT05362500，NCT03192306, NCT01985321, NCT01976273, NCT01289171,NCT00472966, NCT04154436, NCT03197883, NCT03103906	1.Ribaya JD, Gershoff SN: Interrelationships in rats among dietary vitamin B6, glycine and hydroxyproline. Effects of oxalate, glyoxylate, glycolate, and glycine on liver enzymes. J Nutr. 1979 Jan;109(1):171-83. 2.Zhou Y, Zhang Y, Zhao D, Yu X, Shen X, Zhou Y, Wang S, Qiu Y, Chen Y, Zhu F: TTD: Therapeutic Target Database describing target druggability information. Nucleic Acids Res. 2024 Jan 5;5…
TFF3	NA	NA	NA	NA
GALM	NA	NA	NA	NA
SOD1	Tofersen	Amyotrophic lateral sclerosis	NCT03070119, NCT02623699, NCT03764488, NCT05852418	1.Miller TM, Cudkowicz ME, Genge A, Shaw PJ, Sobue G, Bucelli RC, Chio A, Van Damme P, Ludolph AC, Glass JD, Andrews JA, Babu S, Benatar M, McDermott CJ, Cochrane T, Chary S, Chew S, Zhu H, Wu F, Nestorov I, Graham D, Sun P, McNeill M, Fanning L, Ferguson TA, Fradette S: Trial of Antisense Oligonucleotide Tofersen for SOD1 ALS. N Engl J Med. 2022 Sep 22;387(12):1099-1110. 2.Huai J, Zhang Z: Struc…
NT5E	Pentoxifylline	muscle cramping caused by blocked arteries in the limbs	NCT05660694, NCT06562998, NCT00000646,NCT00583700, NCT00022204,NCT00001877,NCT00267670, NCT01292005, NCT06186700, NCT02397486,NCT02487225, NCT00155246,NCT05189535, NCT00019058	1.Ustunsoy H, Sivrikoz MC, Tarakcioglu M, Bakir K, Guldur E, Celkan MA: The effects of pentoxifylline on the myocardial inflammation and ischemia-reperfusion injury during cardiopulmonary bypass. J Card Surg. 2006 Jan-Feb;21(1):57-61. 2.Zhou Y, Zhang Y, Zhao D, Yu X, Shen X, Zhou Y, Wang S, Qiu Y, Chen Y, Zhu F: TTD: Therapeutic Target Database describing target druggability information. Nucleic …
CTH	NA	NA	NA	NA
FUT8	NA	NA	NA	NA
